# Supplementary material for: Identification of ARF family in blueberry and its potential involvement of fruit development and pH stress response
Source: BMC Genomics. 2022 Apr 27;23:329. doi: 10.1186/s12864-022-08556-y (PMC9047364; doi:10.1186/s12864-022-08556-y)
Supplement: Supplementary file 2 — Additional file 2: Table S2. Identities of VcARF gene pairs and their corresponding Ka/Ks values. [file 12864_2022_8556_MOESM2_ESM.xlsx]

## Sheet: Sheet1
Table S2 Identities of VcARF gene pairs and their corresponding Ka/Ks values
Digenic VcARF pairs						Trigenic VcARF pairs						Tetragenic VcARF pairs
ID	Gene 1	Gene 2	Identity	Ka/Ks		ID	Gene 1	Gene 2	Identity	Ka/Ks		ID	Gene 1	Gene 2	Identity	Ka/Ks
1	VcARF9-1	VcARF9-2	0.948	1.02942		1	VcARF9-4	VcARF9-5	0.995	0.173324		1	VcARF18-3	VcARF18-4	0.996	0.0862276
2	VcARF1-3	VcARF1-4	1	NA			VcARF9-5	VcARF9-3	0.984	0.21756			VcARF18-4	VcARF18-1	0.996	0.24251
3	VcARF1-1	VcARF1-2	0.887	0.459066			VcARF9-4	VcARF9-3	0.984	0			VcARF18-1	VcARF18-2	0.997	0.151918
4	VcARF2-4	VcARF2-2	0.859	0.558645		2	VcARF4-1	VcARF4-2	0.98	0.166273			VcARF18-3	VcARF18-1	0.993	0.226711
5	VcARF3-1	VcARF3-2	0.943	0.0817192			VcARF4-2	VcARF4-3	1	NA			VcARF18-4	VcARF18-2	0.995	0.172826
6	VcARF19-1	VcARF19-2	0.994	1.4628			VcARF4-1	VcARF4-3	0.98	0.199766			VcARF18-3	VcARF18-2	0.996	0.303818
7	VcARF19-3	VcARF19-4	0.879	0.288882		3	VcARF7-3	VcARF7-1	0.983	0.192123		2	VcARF2-7	VcARF2-8	0.997	0.0429237
8	VcARF8-5	VcARF8-6	0.964	0			VcARF7-1	VcARF7-2	0.991	NA			VcARF2-8	VcARF2-6	0.993	0.150028
9	VcARF17-1	VcARF17-2	0.984	0.122275			VcARF7-3	VcARF7-2	0.99	0.192062			VcARF2-6	VcARF2-5	0.987	0.451093
						4	VcARF5-1	VcARF5-2	0.991	0.102488			VcARF2-7	VcARF2-6	0.994	0.171941
							VcARF5-2	VcARF5-3	0.996	0.146558			VcARF2-8	VcARF2-5	0.988	0.124263
							VcARF5-1	VcARF5-3	0.991	0.102488			VcARF2-7	VcARF2-5	0.99	0.257141
						5	VcARF8-3	VcARF8-1	0.968	0.112793		3	VcARF6-1	VcARF6-2	1	NA
							VcARF8-1	VcARF8-2	1	NA			VcARF6-2	VcARF6-3	0.993	0.0751223
							VcARF8-3	VcARF8-2	0.968	0.112793			VcARF6-3	VcARF6-4	0.997	0.120189
													VcARF6-1	VcARF6-3	0.992	0.150454
													VcARF6-2	VcARF6-4	0.991	0.0331932
													VcARF6-1	VcARF6-4	0.99	0.0664789
												4	VcARF16-1	VcARF16-4	0.994	0.215068
													VcARF16-4	VcARF16-2	0.995	0.251154
													VcARF16-2	VcARF16-3	0.996	2.12837
													VcARF16-1	VcARF16-2	0.999	0.606536
													VcARF16-4	VcARF16-3	0.992	0.431253
													VcARF16-1	VcARF16-3	0.996	1.06318
												5	VcARF16-7	VcARF16-8	0.995	0.296773
													VcARF16-8	VcARF16-6	0.987	0.116211
													VcARF16-6	VcARF16-5	0.996	0.0985481
													VcARF16-7	VcARF16-6	0.987	0.107223
													VcARF16-8	VcARF16-5	0.987	0.087085
													VcARF16-7	VcARF16-5	0.988	0.0765236
												6	VcARF16-10	VcARF16-12	0.993	0.338803
													VcARF16-12	VcARF16-11	0.994	0.254599
													VcARF16-11	VcARF16-9	0.993	0.221511
													VcARF16-10	VcARF16-11	0.992	0.262311
													VcARF16-12	VcARF16-9	0.99	0.295477
													VcARF16-10	VcARF16-9	0.988	0.29354
