# Supplementary material for: Identification of ARF family in blueberry and its potential involvement of fruit development and pH stress response
Source: BMC Genomics. 2022 Apr 27;23:329. doi: 10.1186/s12864-022-08556-y (PMC9047364; doi:10.1186/s12864-022-08556-y)
Supplement: Supplementary file 3 — Additional file 3: Table S3. Primers used in the study [file 12864_2022_8556_MOESM3_ESM.xlsx]

## Sheet: Sheet2
Table S3 Primers used in the study
ID	Sequence
VcARF1-1 Forward	CCAGTCCAGATTCACCGCTTCC
VcARF1-1 Reverse	AATCATCCGCATGCCTCCG
VcARF2-1 Forward	CATGATCCGCCTCGACATGAGTG
VcARF2-1 Reverse	CATCTGGATGCGCCTTTTCGATC
VcARF2-5 Forward	GCTGAACCTGACACGGACGAAGTC
VcARF2-5 Reverse	CCATGAGTGCTGGTATCTGAGGC
VcARF4-1 Forward	GCGGTGTGGTGACTGGAATACG
VcARF4-1 Reverse	TCTCCCATGGGGAAACTTGCTC
VcARF6-1 Forward	GAATTCACCGCTCATGTGGCTCC
VcARF6-1 Reverse	TTTGGAAGGATCGGAAGCCCTC
VcARF7-1 Forward	ATTGGTGAAGGCTCAGGTCGGTAG
VcARF7-1 Reverse	CACAAGACTTCCCACGGGAGGC
VcARF8-4 Forward	CCATTAGCGGGTTCAGGGTTCC
VcARF8-4 Reverse	ATGTCCAGTGACCGTCCAACGG
VcARF9-1 Forward	CTGATACTAGCGTGCGTGGTGG
VcARF9-1 Reverse	CGCCATTCCAAGCCATGAAGATC
VcARF16-1 Forward	GCCCATGGCTTGTTGAGTTGG
VcARF16-1 Reverse	GGGGCTGCCTGAAAATGACG
VcARF18-1 Forward	GCGGGAGACGCTTTTGTTTTCTTG
VcARF18-1 Reverse	GCTGGATATCACAGATGGCGGC
