# Supplementary material for: Identification of ARF family in blueberry and its potential involvement of fruit development and pH stress response
Source: BMC Genomics. 2022 Apr 27;23:329. doi: 10.1186/s12864-022-08556-y (PMC9047364; doi:10.1186/s12864-022-08556-y)
Supplement: Supplementary file 6 — Additional file 6. Raw data for qRT-PCR investigation during fruit development. [file 12864_2022_8556_MOESM6_ESM.xlsx]

## Sheet: Fruit development
Raw data for qRT-PCR investigation during fruit development
Gene ID	GPS									GCS									FWS									FPS									FMS
	REPEAT 1			REPEAT 2			REPEAT 3			REPEAT 1			REPEAT 2			REPEAT 3			REPEAT 1			REPEAT 2			REPEAT 3			REPEAT 1			REPEAT 2			REPEAT 3			REPEAT 1			REPEAT 2			REPEAT 3
VcARF1-1	1	1.03058	1.20039	1.02143	1	1.18948	1.00995	1		0.444464	0.269414	0.309786	0.254405	0.334813	0.137648	0.305822	0.296285	0.336795	0.42435	0.425956	1.1e-07	3.63144	3.40292	3.34953	4.73645	4.35072	4.637	5.67e-08	0.495201	0.438285	0.288502	0.25811	0.27339	0.350565		0.39323	0.15634	0.191806	0.144851	0.164781	0.146297	0.137642	0.182425	0.099205	0.256358
VcARF2-1	1	1.18063		0.596072	1	1.00226	0.853707	1			0.307827		0.097933	0.112764	0.150479		0.083264	0.13739	0.274913	0.25424		0.22971	0.242764	0.223305	0.288247	0.241375	0.256024		0.396759	0.564001	0.31556	0.305829	0.457016	0.34799		0.359512	0.6193	0.86496	0.625036	0.241414	0.251116	0.232222	0.297906	0.214466	0.201235
VcARF2-5	1	1.04875	1.07018	0.827483	1	0.9881		1	1.02189	0.10604	0.079613	0.090481	0.0523	0.029644	0.025807	0.067529		0.036298	0.140267	0.121182		1.06222	0.986263	1.16631	1.0267	1.11671	1.12129		0.105401	0.110993	0.053966	0.050045	0.053543	0.061352		0.053255	0.1084	0.081996	0.078016	0.02477	0.0191	0.010783	0.011796	0.006447
VcARF4-1	1	0.931983	0.882932	1.74368	1	0.834862		1	0.984625	0.635593	0.356868	0.352468	0.136932	0.040266	0.136017	0.141507		0.178421	0.121318	0.112584		0.332391	0.260712	0.263316	0.33632	0.338587	0.316257		0.084032	0.057965	0.038111	0.016074	0.055438	0.023569		0.028905	0.049009	0.043252	0.037192	0.014767	0.028374		0.017576		0.013126
VcARF6-1	1	0.964644	0.961458	0.800342	1	0.917484	0.985888	1	1.04274	0.134711	0.118112	0.134477	0.214999	0.084519	0.154715	0.319269	0.175479	0.170179	4.74301	4.78647	4.48612	3.97513	3.901	3.66147				0.117975	0.134062	0.15838	0.138636	0.169901	0.102055		0.184558	0.182371	0.058569	0.011522	0.071131	0.023331	0.035891	0.022418	0.077154	0.082985	0.073073
VcARF7-1	1	1.18633	0.983616	0.86085	1	1.16708	0.833919	1	0.926147		0.04458	0.039173	0.123916	0.123555	0.028855	0.022019		0.032248	0.079373	0.117774	0.049751	0.090792	0.068213	0.089548	0.084949	0.07944	0.084565	0.576514	0.578882	0.476827	0.582793	0.623286	0.775549	0.582051	0.730285	0.512397	0.025118	0.054882	0.03367	0.020267	0.033618	0.021627	0.010351	0.024049	0.032048
VcARF8-4	1	0.927368	0.996143	0.925263	1	1.04586	0.960358	1	1.08687	0.337088	0.308753	0.334441	0.440423	0.3784	0.44052	0.400888	0.393665	0.434767	0.42882	0.482951	0.442773	0.365991	0.356296	0.362453	0.351241	0.344205	0.345234	0.343597	0.285759	0.331735	0.468065	0.512639	0.55899	0.467213	0.501074	0.521553	0.310537	0.31001	0.28478	0.465969	0.480721	0.372164	0.463096	0.417142	0.407766
VcARF9-1	1	1.30183	1.29123	1.06734	1	1.21254	0.827066	1	0.834985	1.3705	1.22254	1.08212	1.05229	1.22435	1.54611	0.802608	0.743452	0.690338	1.12001	0.933533	0.819615	0.909622	0.845716	0.879184	0.60219	0.563737	0.619096	0.423244	0.458041	0.536781	0.388318	0.40587	0.569306	0.326105	0.371719	0.407896	0.11556	0.124163	0.111394	0.113006	0.105218	0.117203	0.089331	0.11016	0.105104
VcARF16-1	1	1.27145	1.26228	1.09261	1	1.06302	0.936386	1	1.09952	1.79751	1.58452	1.61256	0.952646	1.46249	1.55341	1.15066	1.13857	1.33832	3.23074	3.08858	2.86895	2.35438	2.21055	2.28934	1.26434	1.02041	1.16327	2.70325	2.12406	2.16877	2.42046	1.79722	1.91815	2.78651	3.1898	2.78376	2.98701	2.596	1.93517	1.82727	2.02065	1.84677	1.48365	1.73294	1.64643
VcARF18-1	1	1.04436	1.01774	0.819083	1	0.949616	0.67404	1	1.36816	0.054401	0.040982	0.062383	0.046672	0.045883	0.043519				0.03568	0.023683	0.020739	0.050596	0.020767	0.028994	0.71108	0.266676	0.469627	0.052028	0.032563	0.051421	0.033614	0.045819	0.040295	1.90691	2.02937	2.29376	0.007962	0.011106	0.005011	0.008538	0.029205	0.01273	0.342648	0.749878	0.376007

## Sheet: Different pH
Raw data for qRT-PCR investigation during fruit development
Gene ID	pH4.8									pH5.2									pH5.8									pH6.8
	REPEAT 1			REPEAT 2			REPEAT 3			REPEAT 1			REPEAT 2			REPEAT 3			REPEAT 1			REPEAT 2			REPEAT 3			REPEAT 1			REPEAT 2			REPEAT 3
VcARF1-1	0.877122	1	0.880764	1	0.895443	0.978314	1	1.21052	1.52279	0.375326	0.389039	0.450838	0.40147	0.388909	0.448339	0.674555	0.747941	0.706813	0.413625	0.452288	0.390274	0.399403	0.418658	0.420452	0.757855	0.790367	0.717847	0.347511	0.317076	0.382483	0.392015	0.383597	0.404989	0.736351	0.717923	0.735371
VcARF2-1	1	1.29778	1.01406	1	0.705473	0.836122	1	0.880374	0.859813	0.956585	0.881448	0.901235	0.644441	0.575769	0.707966	0.704511	0.969873	0.727013	0.705274	0.793138	0.575765	0.464019	0.459627	0.533971	0.601325	0.585333	0.635408	0.362213	0.302342	0.438355	0.291287	0.357681	0.388681	0.428527	0.384761	0.439109
VcARF2-5	1	1.06249	0.8818	1	0.840648	0.893277	1	1.0217	1.22439	0.959398	1.06062	0.902901	0.914627	0.936336	0.912513	1.23959	1.25291	1.16328	0.817223	0.702431	0.799069	0.781392	0.645571	0.613472	1.14514	0.999445	0.990805	0.636336	0.657358	0.672225	0.643907	0.647623	0.691254	0.916567	1.1017	1.05915
VcARF4-1	1	1.07238	0.855008	1	0.927827	1.12181	1	0.997761	0.717609	0.976909	0.891654	0.960619	1.15397	1.17574	1.17117	0.783289	0.920745	0.750594	0.948679	0.899648	0.928392	1.3673	1.00285	1.22935	0.724536	0.828253	0.797329	0.916797	0.831091	0.871343	1.21235	1.39408	1.2777	0.870629	0.876626	0.840298
VcARF6-1	1	0.958407	0.895734	1.30087	1.14322	1.14891	1	0.975763	1.02911	0.74549	0.705042	0.734712	0.941241	0.848825	0.895735	1.02781	0.967291	0.912164	0.75202	0.691224	0.659789	0.964562	0.99241	0.982786	1.16035	0.968171	0.888386	0.549827	0.648845	0.512623	0.832203	0.753246	0.791151	0.942508	0.95804	0.995703
VcARF7-1	1	0.797119	0.795024	0.830872	0.726478	0.821909	1	1.43952	1.05019	0.832908	0.831343	0.763878	0.865692	0.855702	0.746621	1.1992	1.27003	1.12247	0.964763	0.969211	1.00154	0.977296	1.08608	1.15249	1.10234	1.30745	1.57924	0.676273	0.763949	0.85182	0.647208	0.625293	0.742808	1.20717	0.91839	1.10764
VcARF8-4	1	0.860876	0.93564	0.751387	0.793345	0.834914	1	1.10433	0.98747	0.749252	0.726004	0.708203	0.800615	0.808719	0.790107	1.24703	1.22495	1.12745	0.744959	0.749816	0.794031	0.841499	0.742034	0.827225	0.868597	1.06971	1.09787	0.574868	0.617415	0.567996	0.671276	0.719229	0.642349	0.811795	0.849553	0.710659
VcARF9-1	1	0.879152		1	1.57301	1.10664	1	0.985166	1.14607	0.967228	1.36237		1.76131	1.73852	1.50945	1.14878		1.12361	0.803935	0.750695		1.02391	0.910788	1.19002	0.773548	0.619993	0.958103	0.701516	0.699677		1.18034	1.18879	1.00597	1.09468	0.433322	0.909637
VcARF16-1	1	1.18953	1.08451	0.70443	0.790384	0.884059	1	0.915752	1.01634	0.701588	0.971761	0.895236	1.01403	0.993696	1.00192	0.811729	0.835208	0.851975	0.683812	0.63836	0.561537	0.570838	0.61548	0.700834	0.507497	0.431751	0.634837	0.564478	0.594361	0.758138	0.618752	0.555548	0.61548	0.700504	0.622594	0.707737
VcARF18-1	1	1.09257	0.884497	0.829255	0.917637	0.954855	1	1.01607	0.894771	0.844935	0.813754	0.928749	0.675905	0.646628	0.639559	0.879994	0.874336	0.75101	0.62234	0.647408	0.780421	0.60563	0.594392	0.495735	0.56808	0.555732	0.660565	0.559132	0.671296	0.715548	0.622664	0.683208	0.695266	0.987209	0.632851	0.664152
